# Supplementary material for: Comprehensive whole-genome characterization of SARS-CoV-2 strains in Jining China 2024–2025
Source: Front Microbiol. 2026 May 8;17:1798666. doi: 10.3389/fmicb.2026.1798666 (PMC13194450; doi:10.3389/fmicb.2026.1798666)
Supplement: Supplementary file 2 [file Table_2.xls]

## Sheet: Submissions
Virus name	Collection date	coverage	GISAID ID
hCoV-19/China/Shandong-Jining-001/2024	2024-01-04	0.99067	EPI_ISL_20337382
hCoV-19/China/Shandong-Jining-002/2024	2024-01-10	0.99475	EPI_ISL_20337383
hCoV-19/China/Shandong-Jining-003/2024	2024-01-10	0.994984	EPI_ISL_20337384
hCoV-19/China/Shandong-Jining-004/2024	2024-01-10	0.996154	EPI_ISL_20337385
hCoV-19/China/Shandong-Jining-005/2024	2024-01-10	0.997492	EPI_ISL_20337386
hCoV-19/China/Shandong-Jining-006/2024	2024-01-10	0.994683	EPI_ISL_20337387
hCoV-19/China/Shandong-Jining-007/2024	2024-01-10	0.992108	EPI_ISL_20337388
hCoV-19/China/Shandong-Jining-008/2024	2024-01-10	0.99291	EPI_ISL_20337389
hCoV-19/China/Shandong-Jining-009/2024	2024-01-18	0.968799	EPI_ISL_20337390
hCoV-19/China/Shandong-Jining-010/2024	2024-01-25	0.993178	EPI_ISL_20337391
hCoV-19/China/Shandong-Jining-011/2024	2024-01-25	0.987794	EPI_ISL_20337392
hCoV-19/China/Shandong-Jining-012/2024	2024-01-25	0.995084	EPI_ISL_20337393
hCoV-19/China/Shandong-Jining-013/2024	2024-01-25	0.993713	EPI_ISL_20337394
hCoV-19/China/Shandong-Jining-014/2024	2024-01-25	0.983982	EPI_ISL_20337395
hCoV-19/China/Shandong-Jining-015/2024	2024-01-25	0.986724	EPI_ISL_20363634
hCoV-19/China/Shandong-Jining-016/2024	2024-01-31	0.994482	EPI_ISL_20337396
hCoV-19/China/Shandong-Jining-017/2024	2024-01-31	0.994516	EPI_ISL_20337397
hCoV-19/China/Shandong-Jining-018/2024	2024-01-31	0.995218	EPI_ISL_20363635
hCoV-19/China/Shandong-Jining-019/2024	2024-01-31	0.994516	EPI_ISL_20363636
hCoV-19/China/Shandong-Jining-020/2024	2024-01-31	0.994582	EPI_ISL_20337398
hCoV-19/China/Shandong-Jining-021/2024	2024-01-31	0.994148	EPI_ISL_20363637
hCoV-19/China/Shandong-Jining-022/2024	2024-01-31	0.994415	EPI_ISL_20363638
hCoV-19/China/Shandong-Jining-023/2024	2024-01-31	0.994582	EPI_ISL_20337399
hCoV-19/China/Shandong-Jining-024/2024	2024-02-07	0.98756	EPI_ISL_20337400
hCoV-19/China/Shandong-Jining-025/2024	2024-02-07	0.992375	EPI_ISL_20337401
hCoV-19/China/Shandong-Jining-026/2024	2024-02-07	0.988061	EPI_ISL_20337402
hCoV-19/China/Shandong-Jining-027/2024	2024-02-07	0.98756	EPI_ISL_20337403
hCoV-19/China/Shandong-Jining-028/2024	2024-02-07	0.993111	EPI_ISL_20337404
hCoV-19/China/Shandong-Jining-029/2024	2024-02-07	0.991305	EPI_ISL_20337405
hCoV-19/China/Shandong-Jining-030/2024	2024-02-07	0.98873	EPI_ISL_20337406
hCoV-19/China/Shandong-Jining-031/2024	2024-02-07	0.98756	EPI_ISL_20337407
hCoV-19/China/Shandong-Jining-032/2024	2024-02-07	0.988697	EPI_ISL_20337408
hCoV-19/China/Shandong-Jining-033/2024	2024-02-18	0.988697	EPI_ISL_20337409
hCoV-19/China/Shandong-Jining-034/2024	2024-02-28	0.993145	EPI_ISL_20337410
hCoV-19/China/Shandong-Jining-035/2024	2024-02-28	0.993813	EPI_ISL_20337411
hCoV-19/China/Shandong-Jining-036/2024	2024-02-28	0.994215	EPI_ISL_20337412
hCoV-19/China/Shandong-Jining-037/2024	2024-02-28	0.993914	EPI_ISL_20337413
hCoV-19/China/Shandong-Jining-038/2024	2024-02-28	0.993947	EPI_ISL_20337414
hCoV-19/China/Shandong-Jining-039/2024	2024-02-28	0.994081	EPI_ISL_20337415
hCoV-19/China/Shandong-Jining-040/2024	2024-02-28	0.991004	EPI_ISL_20337416
hCoV-19/China/Shandong-Jining-041/2024	2024-02-28	0.993613	EPI_ISL_20337417
hCoV-19/China/Shandong-Jining-042/2024	2024-02-28	0.994984	EPI_ISL_20337418
hCoV-19/China/Shandong-Jining-043/2024	2024-02-28	0.988897	EPI_ISL_20337419
hCoV-19/China/Shandong-Jining-044/2024	2024-02-28	0.991874	EPI_ISL_20337420
hCoV-19/China/Shandong-Jining-045/2024	2024-03-07	0.994047	EPI_ISL_20337421
hCoV-19/China/Shandong-Jining-046/2024	2024-03-07	0.993312	EPI_ISL_20337422
hCoV-19/China/Shandong-Jining-047/2024	2024-03-07	0.993312	EPI_ISL_20337423
hCoV-19/China/Shandong-Jining-048/2024	2024-03-07	0.990837	EPI_ISL_20337424
hCoV-19/China/Shandong-Jining-049/2024	2024-03-07	0.994984	EPI_ISL_20337425
hCoV-19/China/Shandong-Jining-050/2024	2024-03-07	0.993111	EPI_ISL_20337426
hCoV-19/China/Shandong-Jining-051/2024	2024-03-07	0.989968	EPI_ISL_20337427
hCoV-19/China/Shandong-Jining-052/2024	2024-03-07	0.992844	EPI_ISL_20337428
hCoV-19/China/Shandong-Jining-053/2024	2024-03-07	0.988964	EPI_ISL_20337429
hCoV-19/China/Shandong-Jining-054/2024	2024-03-07	0.993512	EPI_ISL_20337430
hCoV-19/China/Shandong-Jining-055/2024	2024-03-07	0.993713	EPI_ISL_20337431
hCoV-19/China/Shandong-Jining-056/2024	2024-03-07	0.987694	EPI_ISL_20337432
hCoV-19/China/Shandong-Jining-057/2024	2024-03-07	0.988496	EPI_ISL_20337433
hCoV-19/China/Shandong-Jining-058/2024	2024-03-07	0.994248	EPI_ISL_20337434
hCoV-19/China/Shandong-Jining-059/2024	2024-03-14	0.995586	EPI_ISL_20337435
hCoV-19/China/Shandong-Jining-060/2024	2024-03-14	0.995318	EPI_ISL_20337436
hCoV-19/China/Shandong-Jining-061/2024	2024-03-14	0.993813	EPI_ISL_20337437
hCoV-19/China/Shandong-Jining-062/2024	2024-03-14	0.993947	EPI_ISL_20337438
hCoV-19/China/Shandong-Jining-063/2024	2024-03-14	0.993947	EPI_ISL_20363639
hCoV-19/China/Shandong-Jining-064/2024	2024-03-14	0.994114	EPI_ISL_20337439
hCoV-19/China/Shandong-Jining-065/2024	2024-03-14	0.98756	EPI_ISL_20337440
hCoV-19/China/Shandong-Jining-066/2024	2024-03-14	0.994148	EPI_ISL_20337441
hCoV-19/China/Shandong-Jining-067/2024	2024-03-14	0.9896	EPI_ISL_20337442
hCoV-19/China/Shandong-Jining-068/2024	2024-03-14	0.993947	EPI_ISL_20337443
hCoV-19/China/Shandong-Jining-069/2024	2024-03-14	0.993245	EPI_ISL_20337444
hCoV-19/China/Shandong-Jining-070/2024	2024-03-14	0.993412	EPI_ISL_20337445
hCoV-19/China/Shandong-Jining-071/2024	2024-03-21	1	EPI_ISL_20337446
hCoV-19/China/Shandong-Jining-072/2024	2024-03-21	1	EPI_ISL_20337447
hCoV-19/China/Shandong-Jining-073/2024	2024-03-21	1	EPI_ISL_20337448
hCoV-19/China/Shandong-Jining-074/2024	2024-03-21	1	EPI_ISL_20337449
hCoV-19/China/Shandong-Jining-075/2024	2024-03-21	1	EPI_ISL_20337450
hCoV-19/China/Shandong-Jining-076/2024	2024-03-21	1	EPI_ISL_20337451
hCoV-19/China/Shandong-Jining-077/2024	2024-03-21	1	EPI_ISL_20337452
hCoV-19/China/Shandong-Jining-078/2024	2024-03-21	1	EPI_ISL_20337453
hCoV-19/China/Shandong-Jining-079/2024	2024-03-21	1	EPI_ISL_20337454
hCoV-19/China/Shandong-Jining-080/2024	2024-03-28	0.992877	EPI_ISL_20337455
hCoV-19/China/Shandong-Jining-081/2024	2024-03-28	0.993947	EPI_ISL_20337456
hCoV-19/China/Shandong-Jining-082/2024	2024-03-28	0.99475	EPI_ISL_20337457
hCoV-19/China/Shandong-Jining-083/2024	2024-03-28	0.993947	EPI_ISL_20337458
hCoV-19/China/Shandong-Jining-084/2024	2024-03-28	0.993379	EPI_ISL_20337459
hCoV-19/China/Shandong-Jining-085/2024	2024-03-28	0.993947	EPI_ISL_20337460
hCoV-19/China/Shandong-Jining-086/2024	2024-03-28	0.99368	EPI_ISL_20337461
hCoV-19/China/Shandong-Jining-087/2024	2024-03-28	0.994114	EPI_ISL_20337462
hCoV-19/China/Shandong-Jining-088/2024	2024-03-28	0.995318	EPI_ISL_20337463
hCoV-19/China/Shandong-Jining-089/2024	2024-04-03	0.993947	EPI_ISL_20337464
hCoV-19/China/Shandong-Jining-090/2024	2024-04-03	0.993245	EPI_ISL_20337465
hCoV-19/China/Shandong-Jining-091/2024	2024-04-03	0.993345	EPI_ISL_20337466
hCoV-19/China/Shandong-Jining-092/2024	2024-04-03	0.993245	EPI_ISL_20337467
hCoV-19/China/Shandong-Jining-093/2024	2024-04-03	0.993245	EPI_ISL_20337468
hCoV-19/China/Shandong-Jining-094/2024	2024-04-03	0.993245	EPI_ISL_20337469
hCoV-19/China/Shandong-Jining-095/2024	2024-04-03	0.993947	EPI_ISL_20337470
hCoV-19/China/Shandong-Jining-096/2024	2024-04-03	0.993847	EPI_ISL_20337471
hCoV-19/China/Shandong-Jining-097/2024	2024-04-03	0.994081	EPI_ISL_20337472
hCoV-19/China/Shandong-Jining-098/2024	2024-04-03	0.994516	EPI_ISL_20337473
hCoV-19/China/Shandong-Jining-099/2024	2024-04-11	0.994081	EPI_ISL_20337474
hCoV-19/China/Shandong-Jining-100/2024	2024-04-11	0.994081	EPI_ISL_20337475
hCoV-19/China/Shandong-Jining-101/2024	2024-04-11	0.990101	EPI_ISL_20337476
hCoV-19/China/Shandong-Jining-102/2024	2024-04-11	0.99388	EPI_ISL_20337477
hCoV-19/China/Shandong-Jining-103/2024	2024-04-11	0.993245	EPI_ISL_20337478
hCoV-19/China/Shandong-Jining-104/2024	2024-04-11	0.993847	EPI_ISL_20337479
hCoV-19/China/Shandong-Jining-105/2024	2024-04-11	0.994014	EPI_ISL_20337480
hCoV-19/China/Shandong-Jining-106/2024	2024-04-11	0.993546	EPI_ISL_20337481
hCoV-19/China/Shandong-Jining-107/2024	2024-04-11	0.993981	EPI_ISL_20337482
hCoV-19/China/Shandong-Jining-108/2024	2024-04-18	0.994984	EPI_ISL_20337483
hCoV-19/China/Shandong-Jining-109/2024	2024-04-18	0.994783	EPI_ISL_20337484
hCoV-19/China/Shandong-Jining-110/2024	2024-04-18	0.994683	EPI_ISL_20337485
hCoV-19/China/Shandong-Jining-111/2024	2024-04-18	0.988697	EPI_ISL_20337486
hCoV-19/China/Shandong-Jining-112/2024	2024-04-18	0.994984	EPI_ISL_20337487
hCoV-19/China/Shandong-Jining-113/2024	2024-04-18	0.993546	EPI_ISL_20337488
hCoV-19/China/Shandong-Jining-114/2024	2024-04-18	0.994415	EPI_ISL_20363640
hCoV-19/China/Shandong-Jining-115/2024	2024-04-18	0.993813	EPI_ISL_20337489
hCoV-19/China/Shandong-Jining-116/2024	2024-04-18	0.993379	EPI_ISL_20337490
hCoV-19/China/Shandong-Jining-117/2024	2024-04-18	0.993312	EPI_ISL_20337491
hCoV-19/China/Shandong-Jining-118/2024	2024-04-24	0.99378	EPI_ISL_20363641
hCoV-19/China/Shandong-Jining-119/2024	2024-04-24	0.993312	EPI_ISL_20337492
hCoV-19/China/Shandong-Jining-120/2024	2024-04-24	0.993312	EPI_ISL_20337493
hCoV-19/China/Shandong-Jining-121/2024	2024-04-24	0.994014	EPI_ISL_20337494
hCoV-19/China/Shandong-Jining-122/2024	2024-04-24	0.994047	EPI_ISL_20363642
hCoV-19/China/Shandong-Jining-123/2024	2024-04-24	0.993847	EPI_ISL_20337495
hCoV-19/China/Shandong-Jining-124/2024	2024-05-09	0.993914	EPI_ISL_20337496
hCoV-19/China/Shandong-Jining-125/2024	2024-05-09	0.988697	EPI_ISL_20337497
hCoV-19/China/Shandong-Jining-126/2024	2024-05-09	0.993312	EPI_ISL_20337498
hCoV-19/China/Shandong-Jining-127/2024	2024-05-09	0.994181	EPI_ISL_20337499
hCoV-19/China/Shandong-Jining-128/2024	2024-05-09	0.990335	EPI_ISL_20337500
hCoV-19/China/Shandong-Jining-129/2024	2024-05-15	0.99164	EPI_ISL_20337501
hCoV-19/China/Shandong-Jining-130/2024	2024-05-15	0.994415	EPI_ISL_20337502
hCoV-19/China/Shandong-Jining-131/2024	2024-05-15	0.993412	EPI_ISL_20337503
hCoV-19/China/Shandong-Jining-132/2024	2024-05-23	0.995552	EPI_ISL_20337504
hCoV-19/China/Shandong-Jining-133/2024	2024-05-23	0.994516	EPI_ISL_20337505
hCoV-19/China/Shandong-Jining-134/2024	2024-05-23	0.995385	EPI_ISL_20337506
hCoV-19/China/Shandong-Jining-135/2024	2024-06-06	0.994883	EPI_ISL_20337507
hCoV-19/China/Shandong-Jining-136/2024	2024-06-06	0.995452	EPI_ISL_20337508
hCoV-19/China/Shandong-Jining-137/2024	2024-06-06	0.993847	EPI_ISL_20337509
hCoV-19/China/Shandong-Jining-138/2024	2024-06-06	0.994817	EPI_ISL_20337510
hCoV-19/China/Shandong-Jining-139/2024	2024-06-06	0.990904	EPI_ISL_20337511
hCoV-19/China/Shandong-Jining-140/2024	2024-06-06	0.994215	EPI_ISL_20337512
hCoV-19/China/Shandong-Jining-141/2024	2024-06-06	0.995285	EPI_ISL_20337513
hCoV-19/China/Shandong-Jining-142/2024	2024-06-06	0.994649	EPI_ISL_20337514
hCoV-19/China/Shandong-Jining-143/2024	2024-06-20	0.996756	EPI_ISL_20337515
hCoV-19/China/Shandong-Jining-144/2024	2024-06-20	0.997358	EPI_ISL_20337516
hCoV-19/China/Shandong-Jining-145/2024	2024-06-20	0.997091	EPI_ISL_20337517
hCoV-19/China/Shandong-Jining-146/2024	2024-07-04	0.986623	EPI_ISL_20337518
hCoV-19/China/Shandong-Jining-147/2024	2024-07-04	0.981908	EPI_ISL_20337519
hCoV-19/China/Shandong-Jining-148/2024	2024-07-04	0.992476	EPI_ISL_20363643
hCoV-19/China/Shandong-Jining-149/2024	2024-07-18	0.98756	EPI_ISL_20337520
hCoV-19/China/Shandong-Jining-150/2024	2024-07-18	0.98756	EPI_ISL_20337521
hCoV-19/China/Shandong-Jining-151/2024	2024-07-31	0.994248	EPI_ISL_20337522
hCoV-19/China/Shandong-Jining-152/2024	2024-07-31	0.979801	EPI_ISL_20337523
hCoV-19/China/Shandong-Jining-153/2024	2024-07-31	0.981039	EPI_ISL_20337524
hCoV-19/China/Shandong-Jining-154/2024	2024-07-31	0.961643	EPI_ISL_20337525
hCoV-19/China/Shandong-Jining-155/2024	2024-07-31	0.984483	EPI_ISL_20337526
hCoV-19/China/Shandong-Jining-156/2024	2024-08-08	0.997425	EPI_ISL_20337527
hCoV-19/China/Shandong-Jining-157/2024	2024-08-08	0.993278	EPI_ISL_20337528
hCoV-19/China/Shandong-Jining-158/2024	2024-08-08	0.993412	EPI_ISL_20337529
hCoV-19/China/Shandong-Jining-159/2024	2024-08-08	0.993379	EPI_ISL_20337530
hCoV-19/China/Shandong-Jining-160/2024	2024-08-08	0.993512	EPI_ISL_20337531
hCoV-19/China/Shandong-Jining-161/2024	2024-08-08	0.99388	EPI_ISL_20337532
hCoV-19/China/Shandong-Jining-162/2024	2024-08-08	0.993947	EPI_ISL_20337533
hCoV-19/China/Shandong-Jining-163/2024	2024-08-08	0.995118	EPI_ISL_20337534
hCoV-19/China/Shandong-Jining-164/2024	2024-08-08	0.994014	EPI_ISL_20337535
hCoV-19/China/Shandong-Jining-165/2024	2024-08-08	0.993847	EPI_ISL_20363650
hCoV-19/China/Shandong-Jining-166/2024	2024-08-08	0.993379	EPI_ISL_20337536
hCoV-19/China/Shandong-Jining-167/2024	2024-08-13	0.986523	EPI_ISL_20337537
hCoV-19/China/Shandong-Jining-168/2024	2024-08-13	0.989165	EPI_ISL_20337538
hCoV-19/China/Shandong-Jining-169/2024	2024-08-13	0.988663	EPI_ISL_20337539
hCoV-19/China/Shandong-Jining-170/2024	2024-08-13	0.985319	EPI_ISL_20337540
hCoV-19/China/Shandong-Jining-171/2024	2024-08-13	0.989165	EPI_ISL_20337541
hCoV-19/China/Shandong-Jining-172/2024	2024-08-13	0.991907	EPI_ISL_20337542
hCoV-19/China/Shandong-Jining-173/2024	2024-08-22	0.993412	EPI_ISL_20337543
hCoV-19/China/Shandong-Jining-174/2024	2024-08-22	0.994148	EPI_ISL_20337544
hCoV-19/China/Shandong-Jining-175/2024	2024-08-22	0.993746	EPI_ISL_20337545
hCoV-19/China/Shandong-Jining-176/2024	2024-08-22	0.995118	EPI_ISL_20337546
hCoV-19/China/Shandong-Jining-177/2024	2024-08-22	0.994181	EPI_ISL_20337547
hCoV-19/China/Shandong-Jining-178/2024	2024-08-22	0.992242	EPI_ISL_20337548
hCoV-19/China/Shandong-Jining-179/2024	2024-08-22	0.992877	EPI_ISL_20337549
hCoV-19/China/Shandong-Jining-180/2024	2024-08-22	0.993412	EPI_ISL_20337550
hCoV-19/China/Shandong-Jining-181/2024	2024-08-22	0.989065	EPI_ISL_20337551
hCoV-19/China/Shandong-Jining-182/2024	2024-08-22	0.994081	EPI_ISL_20337552
hCoV-19/China/Shandong-Jining-183/2024	2024-08-22	0.993546	EPI_ISL_20337553
hCoV-19/China/Shandong-Jining-184/2024	2024-08-29	0.993245	EPI_ISL_20337554
hCoV-19/China/Shandong-Jining-185/2024	2024-08-29	0.993981	EPI_ISL_20337555
hCoV-19/China/Shandong-Jining-186/2024	2024-08-29	0.993245	EPI_ISL_20337556
hCoV-19/China/Shandong-Jining-187/2024	2024-08-29	0.993245	EPI_ISL_20337557
hCoV-19/China/Shandong-Jining-188/2024	2024-08-29	0.993245	EPI_ISL_20337558
hCoV-19/China/Shandong-Jining-189/2024	2024-08-29	0.993245	EPI_ISL_20337559
hCoV-19/China/Shandong-Jining-190/2024	2024-08-29	0.993245	EPI_ISL_20363651
hCoV-19/China/Shandong-Jining-191/2024	2024-08-29	0.97833	EPI_ISL_20337560
hCoV-19/China/Shandong-Jining-192/2024	2024-08-29	0.993245	EPI_ISL_20337561
hCoV-19/China/Shandong-Jining-193/2024	2024-08-29	0.993245	EPI_ISL_20337562
hCoV-19/China/Shandong-Jining-194/2024	2024-09-04	0.993245	EPI_ISL_20337563
hCoV-19/China/Shandong-Jining-195/2024	2024-09-04	0.993245	EPI_ISL_20337564
hCoV-19/China/Shandong-Jining-196/2024	2024-09-04	0.993713	EPI_ISL_20337565
hCoV-19/China/Shandong-Jining-197/2024	2024-09-04	0.993245	EPI_ISL_20337566
hCoV-19/China/Shandong-Jining-198/2024	2024-09-04	0.993245	EPI_ISL_20337567
hCoV-19/China/Shandong-Jining-199/2024	2024-09-11	0.993245	EPI_ISL_20337568
hCoV-19/China/Shandong-Jining-200/2024	2024-09-11	0.993245	EPI_ISL_20337569
hCoV-19/China/Shandong-Jining-201/2024	2024-09-11	0.993245	EPI_ISL_20337570
hCoV-19/China/Shandong-Jining-202/2024	2024-09-11	0.993245	EPI_ISL_20337571
hCoV-19/China/Shandong-Jining-203/2024	2024-09-11	0.993245	EPI_ISL_20337572
hCoV-19/China/Shandong-Jining-204/2024	2024-09-11	0.993245	EPI_ISL_20337573
hCoV-19/China/Shandong-Jining-205/2024	2024-09-11	0.993245	EPI_ISL_20337574
hCoV-19/China/Shandong-Jining-206/2024	2024-09-11	0.993245	EPI_ISL_20337575
hCoV-19/China/Shandong-Jining-207/2024	2024-09-11	0.993245	EPI_ISL_20337576
hCoV-19/China/Shandong-Jining-208/2024	2024-09-11	0.993245	EPI_ISL_20337577
hCoV-19/China/Shandong-Jining-209/2024	2024-09-11	0.993245	EPI_ISL_20337578
hCoV-19/China/Shandong-Jining-210/2024	2024-09-11	0.993245	EPI_ISL_20337579
hCoV-19/China/Shandong-Jining-211/2024	2024-09-18	0.993245	EPI_ISL_20337580
hCoV-19/China/Shandong-Jining-212/2024	2024-09-18	0.993245	EPI_ISL_20337581
hCoV-19/China/Shandong-Jining-213/2024	2024-09-18	0.993245	EPI_ISL_20337582
hCoV-19/China/Shandong-Jining-214/2024	2024-09-18	0.993245	EPI_ISL_20337583
hCoV-19/China/Shandong-Jining-215/2024	2024-09-18	0.99388	EPI_ISL_20337584
hCoV-19/China/Shandong-Jining-216/2024	2024-09-18	0.993245	EPI_ISL_20337585
hCoV-19/China/Shandong-Jining-217/2024	2024-09-18	0.993245	EPI_ISL_20337586
hCoV-19/China/Shandong-Jining-218/2024	2024-09-18	0.993245	EPI_ISL_20337587
hCoV-19/China/Shandong-Jining-219/2024	2024-09-26	0.993245	EPI_ISL_20337588
hCoV-19/China/Shandong-Jining-220/2024	2024-09-26	0.994382	EPI_ISL_20337589
hCoV-19/China/Shandong-Jining-221/2024	2024-09-26	0.993245	EPI_ISL_20337590
hCoV-19/China/Shandong-Jining-222/2024	2024-09-26	0.993245	EPI_ISL_20337591
hCoV-19/China/Shandong-Jining-223/2024	2024-09-26	0.994382	EPI_ISL_20363652
hCoV-19/China/Shandong-Jining-224/2024	2024-09-26	0.993947	EPI_ISL_20337592
hCoV-19/China/Shandong-Jining-225/2024	2024-09-26	0.993245	EPI_ISL_20337593
hCoV-19/China/Shandong-Jining-226/2024	2024-09-26	0.993245	EPI_ISL_20337594
hCoV-19/China/Shandong-Jining-227/2024	2024-09-26	0.993245	EPI_ISL_20337595
hCoV-19/China/Shandong-Jining-228/2024	2024-10-10	0.993245	EPI_ISL_20337596
hCoV-19/China/Shandong-Jining-229/2024	2024-10-10	0.993245	EPI_ISL_20337597
hCoV-19/China/Shandong-Jining-230/2024	2024-10-10	0.994415	EPI_ISL_20363665
hCoV-19/China/Shandong-Jining-231/2024	2024-10-10	0.993245	EPI_ISL_20337598
hCoV-19/China/Shandong-Jining-232/2024	2024-10-10	0.994181	EPI_ISL_20337599
hCoV-19/China/Shandong-Jining-233/2024	2024-10-10	0.989065	EPI_ISL_20337600
hCoV-19/China/Shandong-Jining-234/2024	2024-10-16	0.993981	EPI_ISL_20337601
hCoV-19/China/Shandong-Jining-235/2024	2024-10-16	0.993245	EPI_ISL_20363666
hCoV-19/China/Shandong-Jining-236/2024	2024-10-16	0.993245	EPI_ISL_20337602
hCoV-19/China/Shandong-Jining-237/2024	2024-10-16	0.993245	EPI_ISL_20337603
hCoV-19/China/Shandong-Jining-238/2024	2024-10-31	0.993813	EPI_ISL_20337604
hCoV-19/China/Shandong-Jining-239/2024	2024-10-31	0.993713	EPI_ISL_20337605
hCoV-19/China/Shandong-Jining-240/2024	2024-12-02	0.997726	EPI_ISL_20337606
hCoV-19/China/Shandong-Jining-001/2025	2025-02-10	0.992609	EPI_ISL_20337607
hCoV-19/China/Shandong-Jining-002/2025	2025-02-10	0.995653	EPI_ISL_20337608
hCoV-19/China/Shandong-Jining-003/2025	2025-02-10	0.981975	EPI_ISL_20337609
hCoV-19/China/Shandong-Jining-004/2025	2025-02-10	0.96793	EPI_ISL_20337610
hCoV-19/China/Shandong-Jining-005/2025	2025-02-10	0.985085	EPI_ISL_20337611
hCoV-19/China/Shandong-Jining-006/2025	2025-02-26	0.993278	EPI_ISL_20337612
hCoV-19/China/Shandong-Jining-007/2025	2025-03-04	0.998562	EPI_ISL_20363667
hCoV-19/China/Shandong-Jining-008/2025	2025-04-02	0.993245	EPI_ISL_20337613
hCoV-19/China/Shandong-Jining-009/2025	2025-04-02	0.993245	EPI_ISL_20337614
hCoV-19/China/Shandong-Jining-010/2025	2025-04-02	0.994449	EPI_ISL_20337615
hCoV-19/China/Shandong-Jining-011/2025	2025-04-09	0.992543	EPI_ISL_20337616
hCoV-19/China/Shandong-Jining-012/2025	2025-04-09	0.993245	EPI_ISL_20337617
hCoV-19/China/Shandong-Jining-013/2025	2025-04-09	0.993245	EPI_ISL_20337618
hCoV-19/China/Shandong-Jining-014/2025	2025-04-09	0.993245	EPI_ISL_20337619
hCoV-19/China/Shandong-Jining-015/2025	2025-04-09	0.993245	EPI_ISL_20337620
hCoV-19/China/Shandong-Jining-016/2025	2025-04-09	0.993245	EPI_ISL_20337621
hCoV-19/China/Shandong-Jining-017/2025	2025-04-23	0.994482	EPI_ISL_20337622
hCoV-19/China/Shandong-Jining-018/2025	2025-04-23	0.993613	EPI_ISL_20337623
hCoV-19/China/Shandong-Jining-019/2025	2025-04-23	0.992609	EPI_ISL_20337624
hCoV-19/China/Shandong-Jining-020/2025	2025-04-23	0.992643	EPI_ISL_20337625
hCoV-19/China/Shandong-Jining-021/2025	2025-04-23	0.992476	EPI_ISL_20337626
hCoV-19/China/Shandong-Jining-022/2025	2025-04-23	0.992643	EPI_ISL_20337627
hCoV-19/China/Shandong-Jining-023/2025	2025-04-25	0.993646	EPI_ISL_20337628
hCoV-19/China/Shandong-Jining-024/2025	2025-04-29	0.99485	EPI_ISL_20337629
hCoV-19/China/Shandong-Jining-025/2025	2025-04-30	0.993445	EPI_ISL_20337630
hCoV-19/China/Shandong-Jining-026/2025	2025-05-08	0.994181	EPI_ISL_20337631
hCoV-19/China/Shandong-Jining-027/2025	2025-05-08	0.994482	EPI_ISL_20337632
hCoV-19/China/Shandong-Jining-028/2025	2025-05-08	0.993412	EPI_ISL_20337633
hCoV-19/China/Shandong-Jining-029/2025	2025-05-08	0.994649	EPI_ISL_20337634
hCoV-19/China/Shandong-Jining-030/2025	2025-05-08	0.995218	EPI_ISL_20337635
hCoV-19/China/Shandong-Jining-031/2025	2025-05-08	0.998194	EPI_ISL_20337636
hCoV-19/China/Shandong-Jining-032/2025	2025-05-14	0.998328	EPI_ISL_20337637
hCoV-19/China/Shandong-Jining-033/2025	2025-05-14	0.985787	EPI_ISL_20337638
hCoV-19/China/Shandong-Jining-034/2025	2025-05-14	0.998395	EPI_ISL_20337639
hCoV-19/China/Shandong-Jining-035/2025	2025-05-14	0.998361	EPI_ISL_20337640
hCoV-19/China/Shandong-Jining-036/2025	2025-05-14	0.998294	EPI_ISL_20337641
hCoV-19/China/Shandong-Jining-037/2025	2025-05-21	0.976792	EPI_ISL_20337642
hCoV-19/China/Shandong-Jining-038/2025	2025-05-21	0.991472	EPI_ISL_20337643
hCoV-19/China/Shandong-Jining-039/2025	2025-05-21	0.997525	EPI_ISL_20337644
hCoV-19/China/Shandong-Jining-040/2025	2025-05-21	0.997525	EPI_ISL_20337645
hCoV-19/China/Shandong-Jining-041/2025	2025-05-29	0.993947	EPI_ISL_20337646
hCoV-19/China/Shandong-Jining-042/2025	2025-05-29	0.993914	EPI_ISL_20337647
hCoV-19/China/Shandong-Jining-043/2025	2025-05-29	0.993746	EPI_ISL_20337648
hCoV-19/China/Shandong-Jining-044/2025	2025-05-29	0.99388	EPI_ISL_20337649
hCoV-19/China/Shandong-Jining-045/2025	2025-05-29	0.993914	EPI_ISL_20337650
hCoV-19/China/Shandong-Jining-046/2025	2025-05-29	0.99378	EPI_ISL_20337651
hCoV-19/China/Shandong-Jining-047/2025	2025-05-29	0.993947	EPI_ISL_20337652
hCoV-19/China/Shandong-Jining-048/2025	2025-05-29	0.993914	EPI_ISL_20337653
hCoV-19/China/Shandong-Jining-049/2025	2025-06-05	0.992576	EPI_ISL_20337654
hCoV-19/China/Shandong-Jining-050/2025	2025-06-05	0.9483	EPI_ISL_20337655
hCoV-19/China/Shandong-Jining-051/2025	2025-06-05	0.995084	EPI_ISL_20337656
hCoV-19/China/Shandong-Jining-052/2025	2025-06-11	0.997258	EPI_ISL_20337657
hCoV-19/China/Shandong-Jining-053/2025	2025-06-11	0.997191	EPI_ISL_20337658
hCoV-19/China/Shandong-Jining-054/2025	2025-06-11	0.997258	EPI_ISL_20337659
hCoV-19/China/Shandong-Jining-055/2025	2025-06-11	0.997358	EPI_ISL_20337660
hCoV-19/China/Shandong-Jining-056/2025	2025-06-11	0.997291	EPI_ISL_20337661
hCoV-19/China/Shandong-Jining-057/2025	2025-06-11	0.997258	EPI_ISL_20337662
hCoV-19/China/Shandong-Jining-058/2025	2025-06-11	0.997291	EPI_ISL_20337663
hCoV-19/China/Shandong-Jining-059/2025	2025-06-11	0.997224	EPI_ISL_20337664
hCoV-19/China/Shandong-Jining-060/2025	2025-06-18	0.978163	EPI_ISL_20337665
hCoV-19/China/Shandong-Jining-061/2025	2025-06-18	0.997258	EPI_ISL_20337666
hCoV-19/China/Shandong-Jining-062/2025	2025-06-18	0.997191	EPI_ISL_20337667
hCoV-19/China/Shandong-Jining-063/2025	2025-06-18	0.997258	EPI_ISL_20337668
hCoV-19/China/Shandong-Jining-064/2025	2025-06-18	0.997291	EPI_ISL_20337669
hCoV-19/China/Shandong-Jining-065/2025	2025-06-18	0.997291	EPI_ISL_20337670
hCoV-19/China/Shandong-Jining-066/2025	2025-06-18	0.997157	EPI_ISL_20337671
hCoV-19/China/Shandong-Jining-067/2025	2025-06-26	0.997325	EPI_ISL_20337672
hCoV-19/China/Shandong-Jining-068/2025	2025-06-26	0.997392	EPI_ISL_20337673
hCoV-19/China/Shandong-Jining-069/2025	2025-06-26	0.998462	EPI_ISL_20337674
hCoV-19/China/Shandong-Jining-070/2025	2025-06-26	0.998395	EPI_ISL_20337675
hCoV-19/China/Shandong-Jining-071/2025	2025-06-26	0.997291	EPI_ISL_20337676
hCoV-19/China/Shandong-Jining-072/2025	2025-06-26	0.997291	EPI_ISL_20337677
hCoV-19/China/Shandong-Jining-073/2025	2025-06-26	0.997325	EPI_ISL_20337678
hCoV-19/China/Shandong-Jining-074/2025	2025-06-26	0.988496	EPI_ISL_20337679
hCoV-19/China/Shandong-Jining-075/2025	2025-06-26	0.997224	EPI_ISL_20337680
hCoV-19/China/Shandong-Jining-076/2025	2025-06-26	0.997224	EPI_ISL_20337681
hCoV-19/China/Shandong-Jining-077/2025	2025-06-26	0.997291	EPI_ISL_20337682
hCoV-19/China/Shandong-Jining-078/2025	2025-07-04	0.997191	EPI_ISL_20337683
hCoV-19/China/Shandong-Jining-079/2025	2025-07-04	0.997191	EPI_ISL_20337684
hCoV-19/China/Shandong-Jining-080/2025	2025-07-04	0.997091	EPI_ISL_20337685
hCoV-19/China/Shandong-Jining-081/2025	2025-07-09	0.997124	EPI_ISL_20337686
hCoV-19/China/Shandong-Jining-082/2025	2025-07-09	0.993947	EPI_ISL_20363671
hCoV-19/China/Shandong-Jining-083/2025	2025-07-09	0.986222	EPI_ISL_20337687
hCoV-19/China/Shandong-Jining-084/2025	2025-07-09	0.997157	EPI_ISL_20337688
hCoV-19/China/Shandong-Jining-085/2025	2025-07-09	0.998294	EPI_ISL_20337689
hCoV-19/China/Shandong-Jining-086/2025	2025-07-09	0.997091	EPI_ISL_20337690
hCoV-19/China/Shandong-Jining-087/2025	2025-07-09	0.997024	EPI_ISL_20337691
hCoV-19/China/Shandong-Jining-088/2025	2025-07-09	0.997124	EPI_ISL_20337692
hCoV-19/China/Shandong-Jining-089/2025	2025-07-09	0.997191	EPI_ISL_20337693
hCoV-19/China/Shandong-Jining-090/2025	2025-07-09	0.998328	EPI_ISL_20337694
hCoV-19/China/Shandong-Jining-091/2025	2025-07-09	0.99699	EPI_ISL_20337695
hCoV-19/China/Shandong-Jining-092/2025	2025-07-09	0.998294	EPI_ISL_20337696
hCoV-19/China/Shandong-Jining-093/2025	2025-07-09	0.997124	EPI_ISL_20337697
hCoV-19/China/Shandong-Jining-094/2025	2025-07-09	0.997091	EPI_ISL_20337698
hCoV-19/China/Shandong-Jining-095/2025	2025-07-15	0.994716	EPI_ISL_20337699
hCoV-19/China/Shandong-Jining-096/2025	2025-07-15	0.99378	EPI_ISL_20337700
hCoV-19/China/Shandong-Jining-097/2025	2025-07-15	0.984784	EPI_ISL_20337701
hCoV-19/China/Shandong-Jining-098/2025	2025-07-15	0.993847	EPI_ISL_20337702
hCoV-19/China/Shandong-Jining-099/2025	2025-07-15	0.989432	EPI_ISL_20337703
hCoV-19/China/Shandong-Jining-100/2025	2025-07-15	0.994984	EPI_ISL_20337704
hCoV-19/China/Shandong-Jining-101/2025	2025-07-15	0.99485	EPI_ISL_20337705
hCoV-19/China/Shandong-Jining-102/2025	2025-07-15	0.993713	EPI_ISL_20337706
hCoV-19/China/Shandong-Jining-103/2025	2025-07-15	0.993546	EPI_ISL_20337707
hCoV-19/China/Shandong-Jining-104/2025	2025-07-15	0.977394	EPI_ISL_20337708
hCoV-19/China/Shandong-Jining-105/2025	2025-07-15	0.967896	EPI_ISL_20337709
hCoV-19/China/Shandong-Jining-106/2025	2025-07-15	0.99378	EPI_ISL_20337710
hCoV-19/China/Shandong-Jining-107/2025	2025-07-15	0.98659	EPI_ISL_20337711
hCoV-19/China/Shandong-Jining-108/2025	2025-07-15	0.984115	EPI_ISL_20337712
hCoV-19/China/Shandong-Jining-109/2025	2025-07-15	0.993947	EPI_ISL_20337713
hCoV-19/China/Shandong-Jining-110/2025	2025-07-24	0.993379	EPI_ISL_20337714
hCoV-19/China/Shandong-Jining-111/2025	2025-07-24	0.993981	EPI_ISL_20337715
hCoV-19/China/Shandong-Jining-112/2025	2025-07-24	0.994047	EPI_ISL_20363672
hCoV-19/China/Shandong-Jining-113/2025	2025-07-24	0.994081	EPI_ISL_20337716
hCoV-19/China/Shandong-Jining-114/2025	2025-07-24	0.994014	EPI_ISL_20337717
hCoV-19/China/Shandong-Jining-115/2025	2025-07-24	0.994047	EPI_ISL_20337718
hCoV-19/China/Shandong-Jining-116/2025	2025-07-24	0.993412	EPI_ISL_20337719
hCoV-19/China/Shandong-Jining-117/2025	2025-07-24	0.993278	EPI_ISL_20337720
hCoV-19/China/Shandong-Jining-118/2025	2025-07-24	0.99388	EPI_ISL_20337721
hCoV-19/China/Shandong-Jining-119/2025	2025-07-24	0.994616	EPI_ISL_20337722
hCoV-19/China/Shandong-Jining-120/2025	2025-07-24	0.993713	EPI_ISL_20337723
hCoV-19/China/Shandong-Jining-121/2025	2025-07-24	0.994014	EPI_ISL_20337724
hCoV-19/China/Shandong-Jining-122/2025	2025-07-24	0.993312	EPI_ISL_20337725
hCoV-19/China/Shandong-Jining-123/2025	2025-07-24	0.993813	EPI_ISL_20337726
hCoV-19/China/Shandong-Jining-124/2025	2025-07-30	0.992342	EPI_ISL_20337727
hCoV-19/China/Shandong-Jining-125/2025	2025-07-30	0.993245	EPI_ISL_20337728
hCoV-19/China/Shandong-Jining-126/2025	2025-07-30	0.993245	EPI_ISL_20337729
hCoV-19/China/Shandong-Jining-127/2025	2025-07-30	0.994282	EPI_ISL_20363673
hCoV-19/China/Shandong-Jining-128/2025	2025-07-30	0.994114	EPI_ISL_20337730
hCoV-19/China/Shandong-Jining-129/2025	2025-07-30	0.994382	EPI_ISL_20337731
hCoV-19/China/Shandong-Jining-130/2025	2025-07-30	0.993245	EPI_ISL_20337732
hCoV-19/China/Shandong-Jining-131/2025	2025-07-30	0.993245	EPI_ISL_20337733
hCoV-19/China/Shandong-Jining-132/2025	2025-07-30	0.993245	EPI_ISL_20337734
hCoV-19/China/Shandong-Jining-133/2025	2025-07-30	0.994382	EPI_ISL_20337735
hCoV-19/China/Shandong-Jining-134/2025	2025-07-30	0.993245	EPI_ISL_20337736
hCoV-19/China/Shandong-Jining-135/2025	2025-08-07	0.997091	EPI_ISL_20337737
hCoV-19/China/Shandong-Jining-136/2025	2025-08-07	0.997157	EPI_ISL_20337738
hCoV-19/China/Shandong-Jining-137/2025	2025-08-07	0.997091	EPI_ISL_20337739
hCoV-19/China/Shandong-Jining-138/2025	2025-08-07	0.997157	EPI_ISL_20337740
hCoV-19/China/Shandong-Jining-139/2025	2025-08-07	0.99689	EPI_ISL_20337741
hCoV-19/China/Shandong-Jining-140/2025	2025-08-07	0.997191	EPI_ISL_20337742
hCoV-19/China/Shandong-Jining-141/2025	2025-08-07	0.997091	EPI_ISL_20337743
hCoV-19/China/Shandong-Jining-142/2025	2025-08-07	0.997893	EPI_ISL_20337744
hCoV-19/China/Shandong-Jining-143/2025	2025-08-13	0.997024	EPI_ISL_20337745
hCoV-19/China/Shandong-Jining-144/2025	2025-08-13	0.996957	EPI_ISL_20337746
hCoV-19/China/Shandong-Jining-145/2025	2025-08-13	0.99689	EPI_ISL_20337747
hCoV-19/China/Shandong-Jining-146/2025	2025-08-13	0.997024	EPI_ISL_20337748
hCoV-19/China/Shandong-Jining-147/2025	2025-08-21	0.993412	EPI_ISL_20363674
hCoV-19/China/Shandong-Jining-148/2025	2025-08-21	0.993379	EPI_ISL_20337749
hCoV-19/China/Shandong-Jining-149/2025	2025-08-21	0.99485	EPI_ISL_20337750
hCoV-19/China/Shandong-Jining-150/2025	2025-08-21	0.993379	EPI_ISL_20337751
hCoV-19/China/Shandong-Jining-151/2025	2025-08-21	0.994081	EPI_ISL_20337752
hCoV-19/China/Shandong-Jining-152/2025	2025-08-21	0.993379	EPI_ISL_20337753
hCoV-19/China/Shandong-Jining-153/2025	2025-08-21	0.993379	EPI_ISL_20337754
hCoV-19/China/Shandong-Jining-154/2025	2025-08-21	0.994014	EPI_ISL_20337755
hCoV-19/China/Shandong-Jining-155/2025	2025-08-21	0.995586	EPI_ISL_20337756
hCoV-19/China/Shandong-Jining-156/2025	2025-08-28	0.989466	EPI_ISL_20337757
hCoV-19/China/Shandong-Jining-157/2025	2025-08-28	0.984316	EPI_ISL_20337758
hCoV-19/China/Shandong-Jining-158/2025	2025-08-28	0.99806	EPI_ISL_20337759
hCoV-19/China/Shandong-Jining-159/2025	2025-08-28	0.997927	EPI_ISL_20337760
hCoV-19/China/Shandong-Jining-160/2025	2025-08-28	0.99806	EPI_ISL_20337761
hCoV-19/China/Shandong-Jining-161/2025	2025-08-28	0.99806	EPI_ISL_20337762
hCoV-19/China/Shandong-Jining-162/2025	2025-09-03	0.997291	EPI_ISL_20337763
hCoV-19/China/Shandong-Jining-163/2025	2025-09-03	0.997325	EPI_ISL_20337764
hCoV-19/China/Shandong-Jining-164/2025	2025-09-03	0.996221	EPI_ISL_20337765
hCoV-19/China/Shandong-Jining-165/2025	2025-09-03	0.997157	EPI_ISL_20337766
hCoV-19/China/Shandong-Jining-166/2025	2025-09-03	0.997224	EPI_ISL_20337767
hCoV-19/China/Shandong-Jining-167/2025	2025-09-03	0.994582	EPI_ISL_20337768
hCoV-19/China/Shandong-Jining-168/2025	2025-09-03	0.997291	EPI_ISL_20337769
hCoV-19/China/Shandong-Jining-169/2025	2025-09-03	0.997258	EPI_ISL_20337770
hCoV-19/China/Shandong-Jining-170/2025	2025-09-11	0.997124	EPI_ISL_20337771
hCoV-19/China/Shandong-Jining-171/2025	2025-09-11	0.997124	EPI_ISL_20337772
hCoV-19/China/Shandong-Jining-172/2025	2025-09-11	0.967094	EPI_ISL_20337773
hCoV-19/China/Shandong-Jining-173/2025	2025-09-11	0.99806	EPI_ISL_20337774
hCoV-19/China/Shandong-Jining-174/2025	2025-09-11	0.997358	EPI_ISL_20337775
hCoV-19/China/Shandong-Jining-175/2025	2025-09-11	0.997124	EPI_ISL_20337776
hCoV-19/China/Shandong-Jining-176/2025	2025-09-11	0.998495	EPI_ISL_20337777
hCoV-19/China/Shandong-Jining-177/2025	2025-09-11	0.998696	EPI_ISL_20337778
hCoV-19/China/Shandong-Jining-178/2025	2025-09-17	0.976022	EPI_ISL_20337779
hCoV-19/China/Shandong-Jining-179/2025	2025-09-17	0.994382	EPI_ISL_20337780
hCoV-19/China/Shandong-Jining-180/2025	2025-09-17	0.996054	EPI_ISL_20337781
hCoV-19/China/Shandong-Jining-181/2025	2025-09-17	0.996656	EPI_ISL_20337782
hCoV-19/China/Shandong-Jining-182/2025	2025-09-29	0.996422	EPI_ISL_20337783
hCoV-19/China/Shandong-Jining-183/2025	2025-10-20	0.993646	EPI_ISL_20337784
hCoV-19/China/Shandong-Jining-184/2025	2025-10-20	0.993412	EPI_ISL_20337785
hCoV-19/China/Shandong-Jining-185/2025	2025-10-20	0.993579	EPI_ISL_20337786
hCoV-19/China/Shandong-Jining-186/2025	2025-10-20	0.993379	EPI_ISL_20337787
hCoV-19/China/Shandong-Jining-187/2025	2025-11-05	0.997224	EPI_ISL_20337788
hCoV-19/China/Shandong-Jining-188/2025	2025-11-05	0.997358	EPI_ISL_20337789
hCoV-19/China/Shandong-Jining-189/2025	2025-11-05	0.998696	EPI_ISL_20363675
